# Supplementary material for: Application of Xanthan Gum and Hyaluronic Acid as Dermal Foam Stabilizers
Source: Gels. 2022 Jun 30;8(7):413. doi: 10.3390/gels8070413 (PMC9321585; doi:10.3390/gels8070413)
Supplement: Supplementary file 1 [file gels-08-00413-s001.zip]

Archive with 1 entries (1 files):
- gels-1771812-supplementary.pdf
